# Supplementary material for: The Platelet-Activating Factor Receptor’s Association with the Outcome of Ovarian Cancer Patients and Its Experimental Inhibition by Rupatadine
Source: Cells. 2021 Sep 7;10(9):2337. doi: 10.3390/cells10092337 (PMC8466210; doi:10.3390/cells10092337)
Supplement: Supplementary file 1 [file cells-10-02337-s001.zip]

Archive with 1 entries (1 files):
- cells-1300857-supplementary.pdf
